# Supplementary material for: Soluble Urokinase-Type Plasminogen Activator Receptor (suPAR), Growth Differentiation Factor-15 (GDF-15), and Soluble C5b-9 (sC5b-9) Levels Are Significantly Associated with Endothelial Injury Indices in CAR-T Cell Recipients
Source: Int J Mol Sci. 2024 Oct 14;25(20):11028. doi: 10.3390/ijms252011028 (PMC11507105; doi:10.3390/ijms252011028)
Supplement: Supplementary file 1 [file ijms-25-11028-s001.zip]

Archive with 1 entries (1 files):
- ijms-3201933-supplementary.pdf
